# Supplementary material for: Beyond Hypoglossal Hype: Social Media Perspectives on the Inspire Upper Airway Stimulation System
Source: Healthcare (Basel). 2023 Dec 1;11(23):3082. doi: 10.3390/healthcare11233082 (PMC10706326; doi:10.3390/healthcare11233082)
Supplement: Supplementary file 1 [file healthcare-11-03082-s001.zip]

Archive with 1 entries (1 files):
- healthcare-2730458-supplementary.pdf
